# Supplementary material for: Older adults and stroke survivors are steadier when gazing down
Source: PLoS One. 2023 May 19;18(5):e0285361. doi: 10.1371/journal.pone.0285361 (PMC10198484; doi:10.1371/journal.pone.0285361)
Supplement: S1 File. Sway data — (CSV) [file pone.0285361.s001.csv]

ID	Condition	Dxs	Dys	Drs	RelativePower	age	gender	height	weight	Group	Base
1	EC	46.5466	18.4346	64.9351	0.23	25	2	177	66.0	Young	Narrow
1	EC	45.2365	30.8628	76.0993	0.11	25	2	177	66.0	Young	Narrow
1	EC	41.4702	20.1799	60.8401	0.24	25	2	177	66.0	Young	Narrow
1	EC	62.6551	53.1751	115.6410	0.13	25	2	177	66.0	Young	Narrow
1	EC	113.9993	46.9665	160.7471	0.14	25	2	177	66.0	Young	Narrow
1	DWGF	27.6190	15.0457	42.8452	0.19	25	2	177	66.0	Young	Narrow
1	DWGF	42.9641	30.2200	73.1841	0.12	25	2	177	66.0	Young	Narrow
1	DWGF	33.4275	11.7757	45.1841	0.16	25	2	177	66.0	Young	Narrow
1	DWGF	34.7875	35.4004	69.6071	0.19	25	2	177	66.0	Young	Narrow
1	DWGF	19.7768	19.3919	38.3917	0.20	25	2	177	66.0	Young	Narrow
1	DWG1	17.8683	8.3123	25.9304	0.20	25	2	177	66.0	Young	Narrow
1	DWG1	18.0149	10.4398	28.4625	0.17	25	2	177	66.0	Young	Narrow
1	DWG1	24.6906	11.2283	35.1290	0.17	25	2	177	66.0	Young	Narrow
1	DWG1	29.7387	10.7092	40.1896	0.15	25	2	177	66.0	Young	Narrow
1	DWG1	36.9636	13.9825	49.6321	0.19	25	2	177	66.0	Young	Narrow
1	DWG3	21.8697	11.7121	31.6458	0.23	25	2	177	66.0	Young	Narrow
1	DWG3	32.8851	10.1223	43.1674	0.19	25	2	177	66.0	Young	Narrow
1	DWG3	38.7524	9.5977	48.2311	0.18	25	2	177	66.0	Young	Narrow
1	DWG3	26.3727	11.7969	38.2663	0.17	25	2	177	66.0	Young	Narrow
1	DWG3	39.4147	11.6144	50.8943	0.21	25	2	177	66.0	Young	Narrow
1	FG	28.8069	18.5555	46.3954	0.37	25	2	177	66.0	Young	Narrow
1	FG	24.2801	10.7367	35.0147	0.32	25	2	177	66.0	Young	Narrow
1	FG	37.2917	9.5075	46.7956	0.19	25	2	177	66.0	Young	Narrow
1	FG	41.5809	22.3371	63.5230	0.13	25	2	177	66.0	Young	Narrow
1	FG	35.4631	15.8549	51.2344	0.23	25	2	177	66.0	Young	Narrow
2	EC	18.6434	15.4693	33.6931	0.17	29	2	160	80.0	Young	Narrow
2	EC	20.8382	27.0815	46.5185	0.10	29	2	160	80.0	Young	Narrow
2	EC	25.4973	34.0866	55.2229	0.10	29	2	160	80.0	Young	Narrow
2	EC	19.3807	21.2870	38.1904	0.12	29	2	160	80.0	Young	Narrow
2	EC	24.5164	12.9382	37.2707	0.13	29	2	160	80.0	Young	Narrow
2	DWGF	12.5693	12.8841	24.8189	0.10	29	2	160	80.0	Young	Narrow
2	DWGF	12.1590	20.2359	32.1134	0.33	29	2	160	80.0	Young	Narrow
2	DWGF	9.1610	17.2368	24.4409	0.18	29	2	160	80.0	Young	Narrow
2	DWGF	11.7323	32.4031	42.7353	0.24	29	2	160	80.0	Young	Narrow
2	DWGF	11.9120	9.2354	21.1454	0.15	29	2	160	80.0	Young	Narrow
2	DWG1	10.9149	6.7324	17.5425	0.18	29	2	160	80.0	Young	Narrow
2	DWG1	8.0366	6.9702	14.7749	0.18	29	2	160	80.0	Young	Narrow
2	DWG1	10.7416	8.9790	19.2858	0.19	29	2	160	80.0	Young	Narrow
2	DWG1	13.3976	10.9994	22.7890	0.12	29	2	160	80.0	Young	Narrow
2	DWG1	7.6802	10.7617	17.9318	0.27	29	2	160	80.0	Young	Narrow
2	DWG3	10.3765	10.0701	20.2711	0.31	29	2	160	80.0	Young	Narrow
2	DWG3	7.6866	9.2552	16.8176	0.18	29	2	160	80.0	Young	Narrow
2	DWG3	11.1487	8.3570	19.5001	0.11	29	2	160	80.0	Young	Narrow
2	DWG3	9.7120	9.0380	18.0796	0.12	29	2	160	80.0	Young	Narrow
2	DWG3	11.0810	10.4425	20.6298	0.13	29	2	160	80.0	Young	Narrow
2	FG	14.2308	15.5651	28.8199	0.14	29	2	160	80.0	Young	Narrow
2	FG	10.9566	11.2912	22.0777	0.23	29	2	160	80.0	Young	Narrow
2	FG	18.8171	10.9015	29.8132	0.26	29	2	160	80.0	Young	Narrow
2	FG	11.8492	8.6666	20.5106	0.31	29	2	160	80.0	Young	Narrow
2	FG	11.2692	9.5098	20.3924	0.20	29	2	160	80.0	Young	Narrow
3	EC	57.9605	27.9814	85.6532	0.15	26	2	173	72.0	Young	Narrow
3	EC	16.3191	28.7745	43.4047	0.11	26	2	173	72.0	Young	Narrow
3	EC	27.2167	22.6659	49.4337	0.15	26	2	173	72.0	Young	Narrow
3	EC	20.0353	19.4643	39.4717	0.20	26	2	173	72.0	Young	Narrow
3	EC	33.8872	19.4553	53.1417	0.14	26	2	173	72.0	Young	Narrow
3	DWGF	15.6390	11.1957	26.8233	0.16	26	2	173	72.0	Young	Narrow
3	DWGF	19.6489	10.6975	28.4204	0.26	26	2	173	72.0	Young	Narrow
3	DWGF	13.3575	12.5177	25.8071	0.20	26	2	173	72.0	Young	Narrow
3	DWGF	21.4324	21.4632	42.8956	0.21	26	2	173	72.0	Young	Narrow
3	DWGF	15.4243	24.5806	40.0050	0.19	26	2	173	72.0	Young	Narrow
3	DWG1	13.2395	8.7384	21.9723	0.26	26	2	173	72.0	Young	Narrow
3	DWG1	13.2640	10.9828	23.9553	0.33	26	2	173	72.0	Young	Narrow
3	DWG1	8.6711	7.4744	16.0729	0.18	26	2	173	72.0	Young	Narrow
3	DWG1	13.9737	5.3819	19.1187	0.24	26	2	173	72.0	Young	Narrow
3	DWG1	16.0863	12.6572	28.4399	0.09	26	2	173	72.0	Young	Narrow
3	DWG3	23.8707	9.0721	32.6655	0.17	26	2	173	72.0	Young	Narrow
3	DWG3	10.7953	8.9733	19.3497	0.28	26	2	173	72.0	Young	Narrow
3	DWG3	14.2285	13.1927	27.3929	0.24	26	2	173	72.0	Young	Narrow
3	DWG3	13.0743	6.0506	19.1055	0.25	26	2	173	72.0	Young	Narrow
3	DWG3	18.4339	8.6659	23.4456	0.17	26	2	173	72.0	Young	Narrow
3	FG	17.1976	10.0785	26.9694	0.18	26	2	173	72.0	Young	Narrow
3	FG	35.7537	12.9443	48.7505	0.18	26	2	173	72.0	Young	Narrow
3	FG	20.7226	8.6164	29.3289	0.16	26	2	173	72.0	Young	Narrow
3	FG	26.6801	7.8401	33.5926	0.18	26	2	173	72.0	Young	Narrow
3	FG	35.4640	12.8754	48.2177	0.13	26	2	173	72.0	Young	Narrow
4	EC	25.7927	25.0059	50.7314	0.11	25	2	165	59.0	Young	Narrow
4	EC	46.7969	31.0858	77.7692	0.13	25	2	165	59.0	Young	Narrow
4	EC	23.8803	24.1784	45.9985	0.16	25	2	165	59.0	Young	Narrow
4	EC	37.4309	17.2918	54.5665	0.18	25	2	165	59.0	Young	Narrow
4	EC	22.3552	27.2423	49.1608	0.20	25	2	165	59.0	Young	Narrow
4	DWGF	22.9405	14.7059	37.5603	0.21	25	2	165	59.0	Young	Narrow
4	DWGF	22.9339	13.1359	36.0421	0.17	25	2	165	59.0	Young	Narrow
4	DWGF	14.3878	12.2742	25.7018	0.19	25	2	165	59.0	Young	Narrow
4	DWGF	23.5718	22.0732	41.3375	0.08	25	2	165	59.0	Young	Narrow
4	DWGF	27.6559	20.1948	47.7735	0.13	25	2	165	59.0	Young	Narrow
4	DWG1	16.3387	12.5763	28.7767	0.20	25	2	165	59.0	Young	Narrow
4	DWG1	15.0941	16.2869	31.2287	0.22	25	2	165	59.0	Young	Narrow
4	DWG1	16.5767	8.3588	23.6242	0.10	25	2	165	59.0	Young	Narrow
4	DWG1	15.0641	15.8066	30.7675	0.20	25	2	165	59.0	Young	Narrow
4	DWG1	14.1113	18.5620	28.0816	0.18	25	2	165	59.0	Young	Narrow
4	DWG3	16.5426	40.1588	56.4322	0.17	25	2	165	59.0	Young	Narrow
4	DWG3	21.2232	15.6691	32.8153	0.32	25	2	165	59.0	Young	Narrow
4	DWG3	12.0893	14.1052	19.7260	0.20	25	2	165	59.0	Young	Narrow
4	DWG3	30.0380	20.3631	50.1818	0.12	25	2	165	59.0	Young	Narrow
4	DWG3	21.0704	25.5190	45.1746	0.13	25	2	165	59.0	Young	Narrow
4	FG	28.0580	14.4916	42.2259	0.11	25	2	165	59.0	Young	Narrow
4	FG	25.3591	11.6027	36.9865	0.07	25	2	165	59.0	Young	Narrow
4	FG	20.6836	23.7627	35.5119	0.23	25	2	165	59.0	Young	Narrow
4	FG	21.0697	13.8545	34.5584	0.14	25	2	165	59.0	Young	Narrow
4	FG	22.2525	18.3088	38.1706	0.15	25	2	165	59.0	Young	Narrow
5	EC	10.5999	10.4341	20.5762	0.19	27	2	160	51.0	Young	Narrow
5	EC	18.8597	28.2154	45.5233	0.14	27	2	160	51.0	Young	Narrow
5	EC	16.9207	16.2278	31.9599	0.16	27	2	160	51.0	Young	Narrow
5	EC	25.2130	18.7410	44.0835	0.14	27	2	160	51.0	Young	Narrow
5	EC	32.6527	26.0622	57.5505	0.16	27	2	160	51.0	Young	Narrow
5	DWGF	19.7879	18.9087	38.6904	0.11	27	2	160	51.0	Young	Narrow
5	DWGF	18.1756	17.4056	35.3438	0.12	27	2	160	51.0	Young	Narrow
5	DWGF	21.2758	32.8267	54.0306	0.14	27	2	160	51.0	Young	Narrow
5	DWGF	27.5294	36.9303	64.4181	0.10	27	2	160	51.0	Young	Narrow
5	DWGF	22.6906	20.1285	42.4527	0.12	27	2	160	51.0	Young	Narrow
5	DWG1	6.4736	11.7921	18.0152	0.18	27	2	160	51.0	Young	Narrow
5	DWG1	8.3722	9.0830	17.1949	0.20	27	2	160	51.0	Young	Narrow
5	DWG1	10.6429	17.1679	27.5977	0.31	27	2	160	51.0	Young	Narrow
5	DWG1	19.0963	18.5063	35.7947	0.17	27	2	160	51.0	Young	Narrow
5	DWG1	25.4517	15.5528	40.5392	0.14	27	2	160	51.0	Young	Narrow
5	DWG3	18.0748	6.3231	24.5036	0.27	27	2	160	51.0	Young	Narrow
5	DWG3	7.9919	7.8103	15.9077	0.18	27	2	160	51.0	Young	Narrow
5	DWG3	14.0801	7.3555	19.5063	0.24	27	2	160	51.0	Young	Narrow
5	DWG3	12.3954	17.4684	29.6275	0.13	27	2	160	51.0	Young	Narrow
5	DWG3	16.1167	9.3176	24.9022	0.21	27	2	160	51.0	Young	Narrow
5	FG	24.4023	15.4484	39.0782	0.18	27	2	160	51.0	Young	Narrow
5	FG	22.0423	13.3799	34.5502	0.25	27	2	160	51.0	Young	Narrow
5	FG	15.1905	14.4513	28.2916	0.13	27	2	160	51.0	Young	Narrow
5	FG	44.3979	24.2660	67.8780	0.10	27	2	160	51.0	Young	Narrow
5	FG	28.1868	12.2502	39.1038	0.18	27	2	160	51.0	Young	Narrow
6	EC	55.8672	37.6730	93.5402	0.09	27	1	193	87.0	Young	Narrow
6	EC	56.5001	27.5110	83.8921	0.04	27	1	193	87.0	Young	Narrow
6	EC	52.7540	36.4267	88.5610	0.19	27	1	193	87.0	Young	Narrow
6	EC	49.7212	20.1039	69.7169	0.10	27	1	193	87.0	Young	Narrow
6	EC	56.5155	19.4356	76.6426	0.16	27	1	193	87.0	Young	Narrow
6	DWGF	26.5108	29.0177	53.6611	0.19	27	1	193	87.0	Young	Narrow
6	DWGF	25.5202	15.6517	40.6332	0.17	27	1	193	87.0	Young	Narrow
6	DWGF	25.7556	49.5135	70.6331	0.17	27	1	193	87.0	Young	Narrow
6	DWGF	29.7228	19.6728	48.3844	0.20	27	1	193	87.0	Young	Narrow
6	DWGF	25.0444	31.2328	54.9936	0.22	27	1	193	87.0	Young	Narrow
6	DWG1	25.5441	26.2318	51.7669	0.11	27	1	193	87.0	Young	Narrow
6	DWG1	17.6371	16.3122	30.2023	0.16	27	1	193	87.0	Young	Narrow
6	DWG1	31.8081	22.3669	54.1530	0.19	27	1	193	87.0	Young	Narrow
6	DWG1	22.7465	18.0320	40.7434	0.11	27	1	193	87.0	Young	Narrow
6	DWG1	22.4910	25.3901	47.1951	0.18	27	1	193	87.0	Young	Narrow
6	DWG3	23.3703	14.1084	36.9221	0.19	27	1	193	87.0	Young	Narrow
6	DWG3	18.8104	11.5860	29.8059	0.27	27	1	193	87.0	Young	Narrow
6	DWG3	20.0586	15.4617	34.5339	0.20	27	1	193	87.0	Young	Narrow
6	DWG3	44.1709	36.4672	80.0872	0.16	27	1	193	87.0	Young	Narrow
6	DWG3	19.5201	7.5974	26.9445	0.11	27	1	193	87.0	Young	Narrow
6	FG	23.8227	16.2217	40.0218	0.22	27	1	193	87.0	Young	Narrow
6	FG	25.9311	15.3693	39.6009	0.14	27	1	193	87.0	Young	Narrow
6	FG	18.8839	21.5578	40.5333	0.16	27	1	193	87.0	Young	Narrow
6	FG	26.5329	21.7656	47.2351	0.19	27	1	193	87.0	Young	Narrow
6	FG	49.4703	20.3616	69.5815	0.11	27	1	193	87.0	Young	Narrow
7	EC	56.2345	38.0621	90.9622	0.08	41	1	177	75.0	Young	Narrow
7	EC	90.7561	82.0392	167.5962	0.17	41	1	177	75.0	Young	Narrow
7	EC	103.4162	69.6818	172.2723	0.09	41	1	177	75.0	Young	Narrow
7	EC	68.6264	44.2910	112.8250	0.19	41	1	177	75.0	Young	Narrow
7	EC	95.0135	79.0061	174.1600	0.15	41	1	177	75.0	Young	Narrow
7	DWGF	22.1659	20.6580	40.4150	0.16	41	1	177	75.0	Young	Narrow
7	DWGF	40.7176	32.5741	73.2931	0.08	41	1	177	75.0	Young	Narrow
7	DWGF	40.5159	27.7569	68.3740	0.18	41	1	177	75.0	Young	Narrow
7	DWGF	32.4626	19.8899	52.3510	0.22	41	1	177	75.0	Young	Narrow
7	DWGF	49.2221	26.9556	76.0401	0.14	41	1	177	75.0	Young	Narrow
7	DWG1	36.2778	20.5344	53.8181	0.12	41	1	177	75.0	Young	Narrow
7	DWG1	31.4170	7.9669	39.0428	0.16	41	1	177	75.0	Young	Narrow
7	DWG1	30.7585	12.5478	42.3057	0.21	41	1	177	75.0	Young	Narrow
7	DWG1	57.7837	17.4267	74.0696	0.14	41	1	177	75.0	Young	Narrow
7	DWG1	25.6926	8.3894	33.2445	0.10	41	1	177	75.0	Young	Narrow
7	DWG3	42.5693	22.9449	65.4968	0.20	41	1	177	75.0	Young	Narrow
7	DWG3	27.3585	14.3923	41.8100	0.29	41	1	177	75.0	Young	Narrow
7	DWG3	30.0837	17.8983	47.9820	0.20	41	1	177	75.0	Young	Narrow
7	DWG3	38.9705	14.1041	52.6030	0.23	41	1	177	75.0	Young	Narrow
7	DWG3	62.3148	28.4867	90.3999	0.24	41	1	177	75.0	Young	Narrow
7	FG	37.0471	35.1760	71.6541	0.15	41	1	177	75.0	Young	Narrow
7	FG	52.7527	26.4310	78.7817	0.18	41	1	177	75.0	Young	Narrow
7	FG	55.8010	17.8801	73.6535	0.12	41	1	177	75.0	Young	Narrow
7	FG	46.6654	17.7492	64.5694	0.12	41	1	177	75.0	Young	Narrow
7	FG	73.9816	31.6334	105.1346	0.20	41	1	177	75.0	Young	Narrow
8	EC	32.3650	22.3789	54.5814	0.12	33	1	172	69.0	Young	Narrow
8	EC	20.7493	13.0085	33.6402	0.11	33	1	172	69.0	Young	Narrow
8	EC	75.1960	40.7950	114.2125	0.17	33	1	172	69.0	Young	Narrow
8	EC	48.8579	25.0639	69.9927	0.09	33	1	172	69.0	Young	Narrow
8	EC	26.6168	14.9591	41.6489	0.16	33	1	172	69.0	Young	Narrow
8	DWGF	14.0642	12.7288	26.4299	0.17	33	1	172	69.0	Young	Narrow
8	DWGF	10.3091	9.8670	19.8172	0.08	33	1	172	69.0	Young	Narrow
8	DWGF	14.4302	15.5823	29.9626	0.14	33	1	172	69.0	Young	Narrow
8	DWGF	17.7717	23.8894	41.2557	0.07	33	1	172	69.0	Young	Narrow
8	DWGF	17.4447	11.9173	29.2908	0.22	33	1	172	69.0	Young	Narrow
8	DWG1	12.5959	11.9874	24.2533	0.28	33	1	172	69.0	Young	Narrow
8	DWG1	12.2558	11.0520	22.1613	0.16	33	1	172	69.0	Young	Narrow
8	DWG1	12.4572	6.2980	18.7551	0.15	33	1	172	69.0	Young	Narrow
8	DWG1	12.3172	10.5999	22.5942	0.14	33	1	172	69.0	Young	Narrow
8	DWG1	9.3744	4.6387	14.0102	0.22	33	1	172	69.0	Young	Narrow
8	DWG3	9.4400	8.6941	17.6771	0.19	33	1	172	69.0	Young	Narrow
8	DWG3	13.1116	9.7188	22.7702	0.15	33	1	172	69.0	Young	Narrow
8	DWG3	16.8610	14.8229	30.5898	0.17	33	1	172	69.0	Young	Narrow
8	DWG3	10.5901	7.7636	18.2808	0.10	33	1	172	69.0	Young	Narrow
8	DWG3	13.3698	7.5733	20.6717	0.06	33	1	172	69.0	Young	Narrow
8	FG	20.4052	20.4709	39.6877	0.21	33	1	172	69.0	Young	Narrow
8	FG	18.5012	9.5010	27.9199	0.19	33	1	172	69.0	Young	Narrow
8	FG	23.9851	14.9223	38.8967	0.29	33	1	172	69.0	Young	Narrow
8	FG	13.2463	16.2665	28.8470	0.24	33	1	172	69.0	Young	Narrow
8	FG	23.0103	18.7979	41.8889	0.11	33	1	172	69.0	Young	Narrow
9	EC	36.7221	21.2518	57.5097	0.16	25	2	154	55.0	Young	Narrow
9	EC	43.1645	12.7267	55.1061	0.10	25	2	154	55.0	Young	Narrow
9	EC	40.7191	19.6757	58.4054	0.17	25	2	154	55.0	Young	Narrow
9	EC	38.6570	10.2889	48.7122	0.18	25	2	154	55.0	Young	Narrow
9	EC	43.7164	23.6892	64.7782	0.11	25	2	154	55.0	Young	Narrow
9	DWGF	13.9579	10.7258	24.2743	0.30	25	2	154	55.0	Young	Narrow
9	DWGF	16.4349	10.4696	26.0094	0.20	25	2	154	55.0	Young	Narrow
9	DWGF	16.7321	13.5035	30.5106	0.18	25	2	154	55.0	Young	Narrow
9	DWGF	18.2003	7.6484	25.4461	0.21	25	2	154	55.0	Young	Narrow
9	DWGF	25.7091	12.1778	34.9335	0.13	25	2	154	55.0	Young	Narrow
9	DWG1	18.0719	8.7754	27.2676	0.21	25	2	154	55.0	Young	Narrow
9	DWG1	16.5250	7.2364	23.7614	0.28	25	2	154	55.0	Young	Narrow
9	DWG1	18.9221	6.4506	25.3291	0.10	25	2	154	55.0	Young	Narrow
9	DWG1	16.1857	6.2739	21.8669	0.20	25	2	154	55.0	Young	Narrow
9	DWG1	31.4945	11.3872	42.2488	0.14	25	2	154	55.0	Young	Narrow
9	DWG3	11.0140	9.1005	19.5074	0.16	25	2	154	55.0	Young	Narrow
9	DWG3	17.7599	8.1784	25.8701	0.17	25	2	154	55.0	Young	Narrow
9	DWG3	17.2187	9.2120	26.4426	0.17	25	2	154	55.0	Young	Narrow
9	DWG3	30.1253	11.5857	41.6775	0.10	25	2	154	55.0	Young	Narrow
9	DWG3	18.3297	10.8006	28.9666	0.11	25	2	154	55.0	Young	Narrow
9	FG	27.0140	11.0616	37.7531	0.12	25	2	154	55.0	Young	Narrow
9	FG	35.3167	12.6011	47.8982	0.17	25	2	154	55.0	Young	Narrow
9	FG	23.9976	8.6491	32.5628	0.08	25	2	154	55.0	Young	Narrow
9	FG	15.2846	5.2801	20.2124	0.12	25	2	154	55.0	Young	Narrow
9	FG	26.5653	10.1711	34.4231	0.14	25	2	154	55.0	Young	Narrow
10	EC	28.6746	26.5546	55.1199	0.17	28	2	166	71.0	Young	Narrow
10	EC	23.1709	13.1010	36.2719	0.22	28	2	166	71.0	Young	Narrow
10	EC	22.9017	19.1264	42.0122	0.19	28	2	166	71.0	Young	Narrow
10	EC	25.1171	21.3213	45.9391	0.18	28	2	166	71.0	Young	Narrow
10	EC	22.9963	12.5701	35.4831	0.10	28	2	166	71.0	Young	Narrow
10	DWGF	30.1203	13.3273	43.4198	0.12	28	2	166	71.0	Young	Narrow
10	DWGF	14.8051	10.8512	25.6527	0.17	28	2	166	71.0	Young	Narrow
10	DWGF	14.9888	16.0922	31.1061	0.26	28	2	166	71.0	Young	Narrow
10	DWGF	11.1127	11.1630	22.2520	0.19	28	2	166	71.0	Young	Narrow
10	DWGF	9.9023	9.9010	19.7141	0.18	28	2	166	71.0	Young	Narrow
10	DWG1	20.0290	18.0877	38.1227	0.11	28	2	166	71.0	Young	Narrow
10	DWG1	15.9516	10.5188	26.4543	0.18	28	2	166	71.0	Young	Narrow
10	DWG1	13.9009	9.1572	23.0340	0.16	28	2	166	71.0	Young	Narrow
10	DWG1	18.3865	6.9392	25.3125	0.13	28	2	166	71.0	Young	Narrow
10	DWG1	9.7801	9.6080	19.2950	0.18	28	2	166	71.0	Young	Narrow
10	DWG3	17.7394	10.4323	27.7704	0.07	28	2	166	71.0	Young	Narrow
10	DWG3	25.5269	16.3944	41.8976	0.19	28	2	166	71.0	Young	Narrow
10	DWG3	14.3271	11.4724	25.7995	0.14	28	2	166	71.0	Young	Narrow
10	DWG3	29.0129	9.5774	38.1126	0.22	28	2	166	71.0	Young	Narrow
10	DWG3	12.6295	6.8241	19.4546	0.17	28	2	166	71.0	Young	Narrow
10	FG	15.2547	10.5459	25.7787	0.18	28	2	166	71.0	Young	Narrow
10	FG	19.0874	11.2396	30.2829	0.17	28	2	166	71.0	Young	Narrow
10	FG	10.7421	7.4962	18.2033	0.16	28	2	166	71.0	Young	Narrow
10	FG	15.1392	9.2839	24.4276	0.15	28	2	166	71.0	Young	Narrow
10	FG	17.6465	11.1733	28.8250	0.25	28	2	166	71.0	Young	Narrow
11	EC	44.0361	12.7711	55.5439	0.16	28	1	176	72.0	Young	Narrow
11	EC	65.1807	28.0725	93.1863	0.17	28	1	176	72.0	Young	Narrow
11	EC	29.1851	16.9186	44.6759	0.29	28	1	176	72.0	Young	Narrow
11	EC	38.5595	18.2245	56.8098	0.26	28	1	176	72.0	Young	Narrow
11	EC	40.1541	21.3593	61.4129	0.23	28	1	176	72.0	Young	Narrow
11	DWGF	26.0339	16.2766	42.2449	0.20	28	1	176	72.0	Young	Narrow
11	DWGF	14.8782	6.8667	21.3052	0.21	28	1	176	72.0	Young	Narrow
11	DWGF	24.4242	14.4230	38.5262	0.24	28	1	176	72.0	Young	Narrow
11	DWGF	15.9190	8.6276	24.0694	0.26	28	1	176	72.0	Young	Narrow
11	DWGF	15.0808	14.8264	27.8978	0.17	28	1	176	72.0	Young	Narrow
11	DWG1	20.2159	6.9099	26.7092	0.22	28	1	176	72.0	Young	Narrow
11	DWG1	17.1056	5.9817	22.6849	0.25	28	1	176	72.0	Young	Narrow
11	DWG1	15.5660	8.7497	21.7997	0.26	28	1	176	72.0	Young	Narrow
11	DWG1	21.9839	9.1911	29.7253	0.15	28	1	176	72.0	Young	Narrow
11	DWG1	19.1469	10.8376	29.4551	0.18	28	1	176	72.0	Young	Narrow
11	DWG3	20.6786	8.0608	27.5454	0.19	28	1	176	72.0	Young	Narrow
11	DWG3	31.8680	11.6152	42.5297	0.19	28	1	176	72.0	Young	Narrow
11	DWG3	19.3919	7.6463	26.2843	0.10	28	1	176	72.0	Young	Narrow
11	DWG3	20.9399	10.3824	30.8099	0.22	28	1	176	72.0	Young	Narrow
11	DWG3	24.4459	10.4982	34.8820	0.20	28	1	176	72.0	Young	Narrow
11	FG	17.1839	10.5032	26.4533	0.17	28	1	176	72.0	Young	Narrow
11	FG	22.3273	10.7500	31.5387	0.17	28	1	176	72.0	Young	Narrow
11	FG	13.4485	8.0356	21.2400	0.14	28	1	176	72.0	Young	Narrow
11	FG	19.8978	10.3131	30.1542	0.22	28	1	176	72.0	Young	Narrow
11	FG	34.3833	9.4767	43.8589	0.10	28	1	176	72.0	Young	Narrow
12	EC	81.8207	67.8378	149.2933	0.10	20	1	176	94.0	Young	Narrow
12	EC	112.5541	63.5114	174.9813	0.26	20	1	176	94.0	Young	Narrow
12	EC	45.4691	67.9297	108.9282	0.15	20	1	176	94.0	Young	Narrow
12	EC	140.2998	117.7002	254.2123	0.20	20	1	176	94.0	Young	Narrow
12	EC	63.0710	42.2471	102.7017	0.22	20	1	176	94.0	Young	Narrow
12	DWGF	30.7443	31.5591	59.3142	0.18	20	1	176	94.0	Young	Narrow
12	DWGF	40.2715	44.8605	81.8622	0.28	20	1	176	94.0	Young	Narrow
12	DWGF	55.1982	26.5621	74.9208	0.32	20	1	176	94.0	Young	Narrow
12	DWGF	29.2777	42.6061	71.6769	0.28	20	1	176	94.0	Young	Narrow
12	DWGF	42.0693	57.2297	99.1973	0.17	20	1	176	94.0	Young	Narrow
12	DWG1	36.4467	68.0717	102.9661	0.08	20	1	176	94.0	Young	Narrow
12	DWG1	46.9597	37.9429	77.2524	0.27	20	1	176	94.0	Young	Narrow
12	DWG1	38.3209	34.4625	72.7188	0.25	20	1	176	94.0	Young	Narrow
12	DWG1	43.9912	51.5815	91.9340	0.25	20	1	176	94.0	Young	Narrow
12	DWG1	24.3428	30.1651	47.4493	0.23	20	1	176	94.0	Young	Narrow
12	DWG3	34.4410	21.0279	52.7197	0.15	20	1	176	94.0	Young	Narrow
12	DWG3	13.7820	21.4819	34.7446	0.25	20	1	176	94.0	Young	Narrow
12	DWG3	37.8217	45.9968	83.6555	0.21	20	1	176	94.0	Young	Narrow
12	DWG3	24.0009	24.8888	43.1192	0.24	20	1	176	94.0	Young	Narrow
12	DWG3	27.0346	32.4587	58.9570	0.27	20	1	176	94.0	Young	Narrow
12	FG	46.9509	50.1493	92.4673	0.30	20	1	176	94.0	Young	Narrow
12	FG	59.7185	38.6236	98.3421	0.23	20	1	176	94.0	Young	Narrow
12	FG	49.8824	37.9883	80.0762	0.25	20	1	176	94.0	Young	Narrow
12	FG	74.8511	34.5339	86.8892	0.29	20	1	176	94.0	Young	Narrow
12	FG	18.0093	28.6466	42.6061	0.14	20	1	176	94.0	Young	Narrow
13	EC	67.3440	28.2094	93.7784	0.13	38	2	166	61.0	Young	Narrow
13	EC	77.3009	42.2303	119.2439	0.12	38	2	166	61.0	Young	Narrow
13	EC	87.6872	23.8322	110.4626	0.16	38	2	166	61.0	Young	Narrow
13	EC	123.7900	47.9090	171.1889	0.15	38	2	166	61.0	Young	Narrow
13	EC	50.1906	32.6503	80.7113	0.17	38	2	166	61.0	Young	Narrow
13	DWGF	17.9170	18.3733	33.9346	0.30	38	2	166	61.0	Young	Narrow
13	DWGF	12.5771	9.5003	22.0811	0.17	38	2	166	61.0	Young	Narrow
13	DWGF	12.3217	9.9133	21.9647	0.19	38	2	166	61.0	Young	Narrow
13	DWGF	18.3553	23.6167	39.4930	0.31	38	2	166	61.0	Young	Narrow
13	DWGF	15.6698	12.2868	27.5961	0.13	38	2	166	61.0	Young	Narrow
13	DWG1	18.6710	8.7479	27.3152	0.30	38	2	166	61.0	Young	Narrow
13	DWG1	19.9411	12.3222	32.1608	0.33	38	2	166	61.0	Young	Narrow
13	DWG1	13.6335	4.3903	17.6032	0.26	38	2	166	61.0	Young	Narrow
13	DWG1	16.1251	7.8281	23.4371	0.25	38	2	166	61.0	Young	Narrow
13	DWG1	24.6152	14.0548	38.5300	0.21	38	2	166	61.0	Young	Narrow
13	DWG3	14.4717	6.4536	20.8712	0.22	38	2	166	61.0	Young	Narrow
13	DWG3	16.5602	10.5648	27.1291	0.18	38	2	166	61.0	Young	Narrow
13	DWG3	20.9842	10.0962	31.0312	0.21	38	2	166	61.0	Young	Narrow
13	DWG3	11.6119	9.6897	20.7960	0.16	38	2	166	61.0	Young	Narrow
13	DWG3	14.5009	6.3263	19.1477	0.24	38	2	166	61.0	Young	Narrow
13	FG	19.4444	7.4897	26.9077	0.20	38	2	166	61.0	Young	Narrow
13	FG	18.4430	14.6254	26.0425	0.32	38	2	166	61.0	Young	Narrow
13	FG	20.4028	24.2399	43.7004	0.35	38	2	166	61.0	Young	Narrow
13	FG	25.2105	13.0165	38.0646	0.20	38	2	166	61.0	Young	Narrow
13	FG	27.8120	10.5318	33.7904	0.23	38	2	166	61.0	Young	Narrow
14	EC	32.4715	12.2850	44.2168	0.24	25	1	171	69.0	Young	Narrow
14	EC	19.1996	6.4776	25.6363	0.22	25	1	171	69.0	Young	Narrow
14	EC	32.3560	20.5712	52.8741	0.25	25	1	171	69.0	Young	Narrow
14	EC	13.1153	11.2142	23.8750	0.30	25	1	171	69.0	Young	Narrow
14	EC	17.5511	15.5838	33.0089	0.17	25	1	171	69.0	Young	Narrow
14	DWGF	11.6236	9.8875	20.5648	0.31	25	1	171	69.0	Young	Narrow
14	DWGF	12.9134	6.6186	19.5547	0.26	25	1	171	69.0	Young	Narrow
14	DWGF	12.3695	5.8114	17.0141	0.11	25	1	171	69.0	Young	Narrow
14	DWGF	14.8088	20.7053	35.6192	0.16	25	1	171	69.0	Young	Narrow
14	DWGF	15.4876	5.5680	21.0523	0.17	25	1	171	69.0	Young	Narrow
14	DWG1	12.1716	12.2767	24.1713	0.20	25	1	171	69.0	Young	Narrow
14	DWG1	6.9687	4.4554	11.2704	0.24	25	1	171	69.0	Young	Narrow
14	DWG1	6.7811	5.0661	11.8199	0.22	25	1	171	69.0	Young	Narrow
14	DWG1	19.6174	7.5451	27.1211	0.20	25	1	171	69.0	Young	Narrow
14	DWG1	12.1150	8.0376	20.0717	0.15	25	1	171	69.0	Young	Narrow
14	DWG3	6.2149	4.5763	10.5367	0.21	25	1	171	69.0	Young	Narrow
14	DWG3	14.3335	6.1585	20.4200	0.24	25	1	171	69.0	Young	Narrow
14	DWG3	6.6201	3.0151	9.4777	0.18	25	1	171	69.0	Young	Narrow
14	DWG3	7.1575	3.6502	10.6899	0.23	25	1	171	69.0	Young	Narrow
14	DWG3	9.1788	5.6548	14.8279	0.19	25	1	171	69.0	Young	Narrow
14	FG	14.4710	7.2356	20.6907	0.22	25	1	171	69.0	Young	Narrow
14	FG	6.6846	4.8261	11.5275	0.22	25	1	171	69.0	Young	Narrow
14	FG	12.9863	10.8618	23.8344	0.21	25	1	171	69.0	Young	Narrow
14	FG	8.7130	6.2050	14.7530	0.17	25	1	171	69.0	Young	Narrow
14	FG	14.5957	7.4615	21.8193	0.12	25	1	171	69.0	Young	Narrow
15	EC	16.6183	8.2657	24.4943	0.12	25	1	166	62.0	Young	Narrow
15	EC	24.7382	16.7999	40.5479	0.18	25	1	166	62.0	Young	Narrow
15	EC	41.8548	17.3999	56.8759	0.10	25	1	166	62.0	Young	Narrow
15	EC	38.3298	19.0469	57.2894	0.24	25	1	166	62.0	Young	Narrow
15	EC	36.7081	18.6294	55.3072	0.07	25	1	166	62.0	Young	Narrow
15	DWGF	12.3301	8.5931	20.9226	0.28	25	1	166	62.0	Young	Narrow
15	DWGF	20.3337	13.5925	33.8930	0.14	25	1	166	62.0	Young	Narrow
15	DWGF	15.2938	15.5677	29.5047	0.08	25	1	166	62.0	Young	Narrow
15	DWGF	15.3829	25.9236	41.1905	0.17	25	1	166	62.0	Young	Narrow
15	DWGF	13.9018	16.2722	30.1261	0.26	25	1	166	62.0	Young	Narrow
15	DWG1	10.0119	12.6919	22.1355	0.25	25	1	166	62.0	Young	Narrow
15	DWG1	15.9333	9.5660	25.4236	0.15	25	1	166	62.0	Young	Narrow
15	DWG1	13.9175	7.6036	21.2911	0.12	25	1	166	62.0	Young	Narrow
15	DWG1	15.5405	11.2611	26.8172	0.12	25	1	166	62.0	Young	Narrow
15	DWG1	30.2644	13.3067	43.3640	0.19	25	1	166	62.0	Young	Narrow
15	DWG3	9.7777	5.6027	15.3560	0.20	25	1	166	62.0	Young	Narrow
15	DWG3	13.7425	11.2094	24.8961	0.26	25	1	166	62.0	Young	Narrow
15	DWG3	19.2997	7.6653	26.7939	0.22	25	1	166	62.0	Young	Narrow
15	DWG3	14.4984	9.3642	23.0822	0.19	25	1	166	62.0	Young	Narrow
15	DWG3	14.5958	11.4474	25.4995	0.15	25	1	166	62.0	Young	Narrow
15	FG	20.5637	7.0096	27.5620	0.21	25	1	166	62.0	Young	Narrow
15	FG	29.2773	9.8297	38.8156	0.21	25	1	166	62.0	Young	Narrow
15	FG	26.7858	12.5999	39.2585	0.18	25	1	166	62.0	Young	Narrow
15	FG	30.2678	15.2614	45.5401	0.13	25	1	166	62.0	Young	Narrow
15	FG	23.7005	16.0090	39.3106	0.14	25	1	166	62.0	Young	Narrow
16	EC	53.4683	34.5411	87.5127	0.10	67	2	162	63.0	Older	Narrow
16	EC	51.5319	20.2794	71.5949	0.08	67	2	162	64.0	Older	Narrow
16	EC	27.3380	16.2150	43.6027	0.10	67	2	162	65.0	Older	Narrow
16	EC	33.3393	15.6433	48.5688	0.15	67	2	162	66.0	Older	Narrow
16	EC	33.1872	17.2088	49.9764	0.06	67	2	162	67.0	Older	Narrow
16	DWGF	18.6415	13.3671	29.0321	0.09	67	2	162	68.0	Older	Narrow
16	DWGF	17.8748	10.1363	27.7098	0.18	67	2	162	69.0	Older	Narrow
16	DWGF	17.6392	5.9103	23.5185	0.11	67	2	162	70.0	Older	Narrow
16	DWGF	13.3543	6.8325	20.0177	0.15	67	2	162	71.0	Older	Narrow
16	DWGF	14.8242	8.3008	22.9389	0.10	67	2	162	72.0	Older	Narrow
16	DWG1	13.2705	4.5692	17.8417	0.07	67	2	162	53.0	Older	Narrow
16	DWG1	15.2395	9.1502	23.8550	0.09	67	2	162	54.0	Older	Narrow
16	DWG1	11.5000	10.4203	21.8976	0.14	67	2	162	55.0	Older	Narrow
16	DWG1	15.7138	7.5840	23.8826	0.06	67	2	162	56.0	Older	Narrow
16	DWG1	18.0582	6.2126	24.9184	0.16	67	2	162	57.0	Older	Narrow
16	DWG3	14.1190	6.5811	20.2667	0.18	67	2	162	58.0	Older	Narrow
16	DWG3	25.9999	8.5088	34.3889	0.14	67	2	162	59.0	Older	Narrow
16	DWG3	13.7408	6.2937	19.9822	0.18	67	2	162	60.0	Older	Narrow
16	DWG3	33.3205	12.2351	44.8413	0.11	67	2	162	61.0	Older	Narrow
16	DWG3	12.6269	4.3503	16.9464	0.08	67	2	162	62.0	Older	Narrow
16	FG	33.8534	12.1811	46.5083	0.09	67	2	162	73.0	Older	Narrow
16	FG	16.3243	10.1320	26.2317	0.21	67	2	162	74.0	Older	Narrow
16	FG	25.4892	11.2804	36.5969	0.11	67	2	162	75.0	Older	Narrow
16	FG	16.4776	7.4787	23.9947	0.18	67	2	162	76.0	Older	Narrow
16	FG	28.2359	12.1568	40.4067	0.16	67	2	162	77.0	Older	Narrow
17	EC	68.8197	41.8878	110.3992	0.08	72	2	160	83.0	Older	Narrow
17	EC	159.0034	60.4279	214.8649	0.09	72	2	160	83.0	Older	Narrow
17	EC	81.8023	32.4620	114.3431	0.13	72	2	160	83.0	Older	Narrow
17	EC	132.8387	36.8219	169.6190	0.12	72	2	160	83.0	Older	Narrow
17	EC	56.7838	19.0308	75.3130	0.07	72	2	160	83.0	Older	Narrow
17	DWGF	76.6538	36.4833	113.0519	0.12	72	2	160	83.0	Older	Narrow
17	DWGF	45.4447	25.8001	69.3076	0.19	72	2	160	83.0	Older	Narrow
17	DWGF	42.6355	29.1297	71.7445	0.26	72	2	160	83.0	Older	Narrow
17	DWGF	49.9773	24.1633	73.4270	0.16	72	2	160	83.0	Older	Narrow
17	DWGF	32.6519	19.6073	52.1366	0.12	72	2	160	83.0	Older	Narrow
17	DWG1	54.6028	21.1447	75.4324	0.08	72	2	160	83.0	Older	Narrow
17	DWG1	76.3158	19.8262	95.9072	0.14	72	2	160	83.0	Older	Narrow
17	DWG1	30.0814	13.6941	42.3797	0.12	72	2	160	83.0	Older	Narrow
17	DWG1	65.1015	23.2935	88.3241	0.13	72	2	160	83.0	Older	Narrow
17	DWG1	51.2330	18.7949	69.9054	0.12	72	2	160	83.0	Older	Narrow
17	DWG3	50.2890	22.1828	71.9511	0.12	72	2	160	83.0	Older	Narrow
17	DWG3	41.6268	16.8916	57.7322	0.17	72	2	160	83.0	Older	Narrow
17	DWG3	52.5158	20.7362	66.0844	0.11	72	2	160	83.0	Older	Narrow
17	DWG3	56.3253	15.9727	72.7432	0.18	72	2	160	83.0	Older	Narrow
17	DWG3	67.4738	14.0200	79.9907	0.13	72	2	160	83.0	Older	Narrow
17	FG	33.9291	14.8981	46.2964	0.17	72	2	160	83.0	Older	Narrow
17	FG	52.1998	19.9548	71.1812	0.13	72	2	160	83.0	Older	Narrow
17	FG	43.4876	23.8790	59.7560	0.13	72	2	160	83.0	Older	Narrow
17	FG	100.9692	20.9560	121.6997	0.19	72	2	160	83.0	Older	Narrow
17	FG	63.6786	17.0259	80.5836	0.17	72	2	160	83.0	Older	Narrow
18	EC	125.5998	53.4279	178.7452	0.06	68	2	160	71.4	Older	Narrow
18	EC	75.5126	40.2888	115.0841	0.15	68	2	160	71.4	Older	Narrow
18	EC	103.1779	31.4669	134.4077	0.16	68	2	160	71.4	Older	Narrow
18	EC	56.7102	18.5020	74.8786	0.12	68	2	160	71.4	Older	Narrow
18	EC	58.1670	23.0541	78.5188	0.17	68	2	160	71.4	Older	Narrow
18	DWGF	36.9809	21.7041	58.6172	0.13	68	2	160	71.4	Older	Narrow
18	DWGF	26.4024	21.0911	45.6365	0.13	68	2	160	71.4	Older	Narrow
18	DWGF	32.4214	21.3869	51.8366	0.12	68	2	160	71.4	Older	Narrow
18	DWGF	21.6366	15.1271	36.6025	0.06	68	2	160	71.4	Older	Narrow
18	DWGF	22.9515	13.7412	36.7442	0.07	68	2	160	71.4	Older	Narrow
18	DWG1	51.8880	17.3695	69.1935	0.12	68	2	160	71.4	Older	Narrow
18	DWG1	28.7578	26.8042	55.2796	0.15	68	2	160	71.4	Older	Narrow
18	DWG1	22.4190	7.8434	30.0671	0.17	68	2	160	71.4	Older	Narrow
18	DWG1	28.8842	9.5611	37.8123	0.15	68	2	160	71.4	Older	Narrow
18	DWG1	18.1283	7.1868	24.8829	0.14	68	2	160	71.4	Older	Narrow
18	DWG3	45.7668	10.0659	55.6882	0.10	68	2	160	71.4	Older	Narrow
18	DWG3	39.0249	12.8465	51.8242	0.08	68	2	160	71.4	Older	Narrow
18	DWG3	52.0984	17.4648	69.2209	0.15	68	2	160	71.4	Older	Narrow
18	DWG3	31.0961	16.0427	45.5442	0.22	68	2	160	71.4	Older	Narrow
18	DWG3	21.0657	10.3866	30.4442	0.06	68	2	160	71.4	Older	Narrow
18	FG	47.9648	16.9748	64.5546	0.22	68	2	160	71.4	Older	Narrow
18	FG	55.4182	13.5795	69.0119	0.11	68	2	160	71.4	Older	Narrow
18	FG	66.9022	13.0306	79.9441	0.16	68	2	160	71.4	Older	Narrow
18	FG	30.7582	10.1998	40.7916	0.16	68	2	160	71.4	Older	Narrow
18	FG	25.7458	8.7575	34.4875	0.19	68	2	160	71.4	Older	Narrow
19	EC	152.5448	95.2466	245.4152	0.07	50	2	160	55.7	Stroke	Narrow
19	EC	95.0674	74.9800	170.6854	0.12	50	2	160	55.7	Stroke	Narrow
19	EC	98.5528	86.3562	178.5244	0.09	50	2	160	55.7	Stroke	Narrow
19	EC	125.1728	77.2211	201.5158	0.16	50	2	160	55.7	Stroke	Narrow
19	EC	117.8345	83.4510	199.0352	0.11	50	2	160	55.7	Stroke	Narrow
19	DWGF	48.2753	22.9637	71.3801	0.19	50	2	160	55.7	Stroke	Narrow
19	DWGF	18.2736	21.2717	38.9505	0.22	50	2	160	55.7	Stroke	Narrow
19	DWGF	33.3912	30.4777	63.2682	0.15	50	2	160	55.7	Stroke	Narrow
19	DWGF	42.7871	37.0187	79.5790	0.17	50	2	160	55.7	Stroke	Narrow
19	DWGF	35.6818	27.9329	63.2945	0.18	50	2	160	55.7	Stroke	Narrow
19	DWG1	26.9188	20.5573	47.5499	0.08	50	2	160	55.7	Stroke	Narrow
19	DWG1	26.7504	12.6527	35.0222	0.19	50	2	160	55.7	Stroke	Narrow
19	DWG1	35.0317	31.1517	65.9945	0.09	50	2	160	55.7	Stroke	Narrow
19	DWG1	61.0659	41.3115	102.3140	0.15	50	2	160	55.7	Stroke	Narrow
19	DWG1	37.4417	26.4183	62.7202	0.13	50	2	160	55.7	Stroke	Narrow
19	DWG3	27.8421	51.7786	74.9767	0.11	50	2	160	55.7	Stroke	Narrow
19	DWG3	26.8043	30.3774	56.6680	0.19	50	2	160	55.7	Stroke	Narrow
19	DWG3	23.8209	22.8375	45.7095	0.22	50	2	160	55.7	Stroke	Narrow
19	DWG3	27.1366	33.7721	60.5188	0.12	50	2	160	55.7	Stroke	Narrow
19	DWG3	26.4010	34.6914	59.4682	0.16	50	2	160	55.7	Stroke	Narrow
19	FG	69.5586	53.7237	122.7519	0.16	50	2	160	55.7	Stroke	Narrow
19	FG	28.1752	22.5143	45.6985	0.30	50	2	160	55.7	Stroke	Narrow
19	FG	24.8420	27.1291	51.9874	0.22	50	2	160	55.7	Stroke	Narrow
19	FG	57.9710	80.9746	138.9081	0.12	50	2	160	55.7	Stroke	Narrow
19	FG	45.1367	46.0854	89.8365	0.19	50	2	160	55.7	Stroke	Narrow
20	EC	46.3960	44.5651	87.2389	0.14	62	1	168	112.0	Stroke	Narrow
20	EC	42.1540	29.6129	68.4384	0.13	62	1	168	112.0	Stroke	Narrow
20	EC	54.6502	49.1600	103.3532	0.18	62	1	168	112.0	Stroke	Narrow
20	EC	69.0186	39.3823	108.6161	0.21	62	1	168	112.0	Stroke	Narrow
20	EC	56.5145	53.6014	105.8974	0.20	62	1	168	112.0	Stroke	Narrow
20	DWGF	36.8541	24.9523	60.7448	0.30	62	1	168	112.0	Stroke	Narrow
20	DWGF	25.7012	29.7548	54.6296	0.20	62	1	168	112.0	Stroke	Narrow
20	DWGF	18.2731	41.6290	58.3505	0.16	62	1	168	112.0	Stroke	Narrow
20	DWGF	24.8843	28.7105	53.5386	0.31	62	1	168	112.0	Stroke	Narrow
20	DWGF	30.0273	28.7134	58.5031	0.17	62	1	168	112.0	Stroke	Narrow
20	DWG1	22.6235	15.2031	37.4360	0.20	62	1	168	112.0	Stroke	Narrow
20	DWG1	23.8864	31.6874	55.3440	0.21	62	1	168	112.0	Stroke	Narrow
20	DWG1	39.1053	37.2172	71.5224	0.15	62	1	168	112.0	Stroke	Narrow
20	DWG1	26.8896	22.5723	49.3563	0.14	62	1	168	112.0	Stroke	Narrow
20	DWG1	34.9601	24.8393	59.5578	0.18	62	1	168	112.0	Stroke	Narrow
20	DWG3	19.3790	10.7506	30.7409	0.07	62	1	168	112.0	Stroke	Narrow
20	DWG3	22.8437	22.2597	44.0467	0.10	62	1	168	112.0	Stroke	Narrow
20	DWG3	24.8890	15.6563	38.4030	0.14	62	1	168	112.0	Stroke	Narrow
20	DWG3	20.9009	15.6251	34.5958	0.11	62	1	168	112.0	Stroke	Narrow
20	DWG3	19.9453	20.2500	39.6673	0.16	62	1	168	112.0	Stroke	Narrow
20	FG	32.5112	17.5056	49.3801	0.23	62	1	168	112.0	Stroke	Narrow
20	FG	32.1831	17.4145	48.2847	0.11	62	1	168	112.0	Stroke	Narrow
20	FG	24.0145	20.3199	43.8701	0.14	62	1	168	112.0	Stroke	Narrow
20	FG	53.9945	23.4767	77.7115	0.19	62	1	168	112.0	Stroke	Narrow
20	FG	62.9283	26.0838	87.3215	0.16	62	1	168	112.0	Stroke	Narrow
21	EC	64.7824	65.2552	126.8359	0.05	74	2	145	52.2	Older	Narrow
21	EC	21.6547	24.7781	46.0817	0.11	74	2	145	52.2	Older	Narrow
21	EC	60.3439	37.8830	95.1674	0.06	74	2	145	52.2	Older	Narrow
21	EC	38.9408	34.9917	70.5088	0.10	74	2	145	52.2	Older	Narrow
21	EC	70.9335	79.7264	149.9302	0.09	74	2	145	52.2	Older	Narrow
21	DWGF	24.9413	10.5618	35.4620	0.09	74	2	145	52.2	Older	Narrow
21	DWGF	25.2713	49.9974	74.1996	0.19	74	2	145	52.2	Older	Narrow
21	DWGF	40.5671	148.1045	176.8816	0.10	74	2	145	52.2	Older	Narrow
21	DWGF	28.9668	36.9808	65.8577	0.14	74	2	145	52.2	Older	Narrow
21	DWGF	71.7716	66.6060	138.2017	0.10	74	2	145	52.2	Older	Narrow
21	DWG1	54.3434	74.8719	122.1339	0.13	74	2	145	52.2	Older	Narrow
21	DWG1	45.1896	62.3588	93.4282	0.21	74	2	145	52.2	Older	Narrow
21	DWG1	29.8225	75.7648	104.1896	0.08	74	2	145	52.2	Older	Narrow
21	DWG1	32.5432	49.0188	81.2300	0.12	74	2	145	52.2	Older	Narrow
21	DWG1	18.1818	16.7507	34.7200	0.16	74	2	145	52.2	Older	Narrow
21	DWG3	49.9464	34.4623	83.8052	0.16	74	2	145	52.2	Older	Narrow
21	DWG3	29.1772	37.3076	65.4361	0.16	74	2	145	52.2	Older	Narrow
21	DWG3	23.8486	62.1775	85.7370	0.15	74	2	145	52.2	Older	Narrow
21	DWG3	41.3767	147.1811	174.3031	0.09	74	2	145	52.2	Older	Narrow
21	DWG3	22.6533	39.9711	62.7188	0.13	74	2	145	52.2	Older	Narrow
21	FG	66.3442	49.4651	111.7640	0.07	74	2	145	52.2	Older	Narrow
21	FG	46.9921	111.8645	158.8568	0.15	74	2	145	52.2	Older	Narrow
21	FG	32.8804	15.0070	49.1083	0.16	74	2	145	52.2	Older	Narrow
21	FG	43.4840	21.4970	64.6120	0.15	74	2	145	52.2	Older	Narrow
21	FG	62.4327	61.6948	124.1684	0.07	74	2	145	52.2	Older	Narrow
22	EC	56.9189	44.1098	100.3640	0.12	79	1	167	85.0	Older	Narrow
22	EC	30.7895	29.7866	60.5980	0.09	79	1	167	85.0	Older	Narrow
22	EC	63.9010	42.3424	104.1173	0.10	79	1	167	85.0	Older	Narrow
22	EC	23.1418	28.0739	49.7770	0.10	79	1	167	85.0	Older	Narrow
22	EC	44.9045	26.0910	67.8314	0.11	79	1	167	85.0	Older	Narrow
22	DWGF	43.5147	49.4105	90.8000	0.04	79	1	167	85.0	Older	Narrow
22	DWGF	23.8833	16.5976	40.0883	0.06	79	1	167	85.0	Older	Narrow
22	DWGF	23.4677	39.2870	62.4805	0.09	79	1	167	85.0	Older	Narrow
22	DWGF	30.5588	20.2698	48.6922	0.10	79	1	167	85.0	Older	Narrow
22	DWGF	20.7503	20.7206	40.8645	0.05	79	1	167	85.0	Older	Narrow
22	DWG1	21.5868	21.4842	43.0280	0.22	79	1	167	85.0	Older	Narrow
22	DWG1	20.7801	17.9246	37.9585	0.16	79	1	167	85.0	Older	Narrow
22	DWG1	15.3460	9.4690	24.5779	0.23	79	1	167	85.0	Older	Narrow
22	DWG1	15.4137	10.8429	25.9711	0.14	79	1	167	85.0	Older	Narrow
22	DWG1	23.5290	15.3211	39.1014	0.11	79	1	167	85.0	Older	Narrow
22	DWG3	29.0694	18.5920	47.5494	0.12	79	1	167	85.0	Older	Narrow
22	DWG3	44.9515	25.8828	70.8117	0.12	79	1	167	85.0	Older	Narrow
22	DWG3	29.5117	15.5749	45.1058	0.25	79	1	167	85.0	Older	Narrow
22	DWG3	21.6501	20.9736	42.5404	0.22	79	1	167	85.0	Older	Narrow
22	DWG3	34.6834	19.9756	54.4521	0.12	79	1	167	85.0	Older	Narrow
22	FG	55.2161	21.1425	76.3507	0.07	79	1	167	85.0	Older	Narrow
22	FG	32.4011	22.0815	54.5818	0.12	79	1	167	85.0	Older	Narrow
22	FG	26.0651	14.7209	40.7772	0.10	79	1	167	85.0	Older	Narrow
22	FG	34.8976	16.2940	51.1576	0.19	79	1	167	85.0	Older	Narrow
22	FG	45.9449	21.8732	67.6272	0.16	79	1	167	85.0	Older	Narrow
23	EC	56.8961	22.1009	78.9953	0.18	68	2	156	64.6	Stroke	Narrow
23	EC	58.5319	39.0811	95.3145	0.14	68	2	156	64.6	Stroke	Narrow
23	EC	32.2897	25.9478	57.6601	0.28	68	2	156	64.6	Stroke	Narrow
23	EC	51.0940	26.4532	76.7768	0.18	68	2	156	64.6	Stroke	Narrow
23	EC	56.6583	18.6831	75.1374	0.16	68	2	156	64.6	Stroke	Narrow
23	DWGF	25.3505	28.1754	53.1241	0.12	68	2	156	64.6	Stroke	Narrow
23	DWGF	35.9585	12.8448	48.6268	0.13	68	2	156	64.6	Stroke	Narrow
23	DWGF	45.5717	17.8487	62.7303	0.08	68	2	156	64.6	Stroke	Narrow
23	DWGF	29.3780	24.1847	53.5723	0.14	68	2	156	64.6	Stroke	Narrow
23	DWGF	45.6565	17.1407	61.6369	0.08	68	2	156	64.6	Stroke	Narrow
23	DWG1	13.0077	16.0523	28.6676	0.08	68	2	156	64.6	Stroke	Narrow
23	DWG1	34.9895	16.0736	50.7110	0.09	68	2	156	64.6	Stroke	Narrow
23	DWG1	35.3782	15.4575	50.8575	0.13	68	2	156	64.6	Stroke	Narrow
23	DWG1	40.7480	13.6569	54.2108	0.13	68	2	156	64.6	Stroke	Narrow
23	DWG1	25.1135	17.6666	42.2148	0.10	68	2	156	64.6	Stroke	Narrow
23	DWG3	24.7692	10.3582	35.1193	0.14	68	2	156	64.6	Stroke	Narrow
23	DWG3	28.1232	11.5868	39.6735	0.17	68	2	156	64.6	Stroke	Narrow
23	DWG3	20.1679	11.2960	31.4250	0.11	68	2	156	64.6	Stroke	Narrow
23	DWG3	31.9624	17.2089	49.1317	0.07	68	2	156	64.6	Stroke	Narrow
23	DWG3	29.1069	14.9660	43.8805	0.07	68	2	156	64.6	Stroke	Narrow
23	FG	42.5991	14.6062	57.0037	0.19	68	2	156	64.6	Stroke	Narrow
23	FG	32.9092	32.0667	64.5923	0.18	68	2	156	64.6	Stroke	Narrow
23	FG	24.6799	20.2299	44.8988	0.18	68	2	156	64.6	Stroke	Narrow
23	FG	32.7341	26.0223	58.0893	0.19	68	2	156	64.6	Stroke	Narrow
23	FG	32.1836	22.9362	55.1198	0.17	68	2	156	64.6	Stroke	Narrow
24	EC	57.9427	55.2316	110.5340	0.07	76	1	179	103.0	Older	Narrow
24	EC	43.3417	53.3604	92.7724	0.13	76	1	179	103.0	Older	Narrow
24	EC	73.7496	42.5117	116.2754	0.07	76	1	179	103.0	Older	Narrow
24	EC	52.7814	28.4739	72.4348	0.16	76	1	179	103.0	Older	Narrow
24	EC	58.9910	36.1958	94.1955	0.14	76	1	179	103.0	Older	Narrow
24	DWGF	61.2573	50.9389	114.1613	0.09	76	1	179	103.0	Older	Narrow
24	DWGF	59.3218	48.4203	107.2290	0.14	76	1	179	103.0	Older	Narrow
24	DWGF	49.5561	55.6658	104.9270	0.09	76	1	179	103.0	Older	Narrow
24	DWGF	27.5045	57.6529	82.5767	0.16	76	1	179	103.0	Older	Narrow
24	DWGF	65.9506	55.9707	117.0850	0.17	76	1	179	103.0	Older	Narrow
24	DWG1	33.8890	52.7111	84.8346	0.09	76	1	179	103.0	Older	Narrow
24	DWG1	28.0506	33.2899	61.3141	0.20	76	1	179	103.0	Older	Narrow
24	DWG1	35.1077	28.2654	61.6116	0.28	76	1	179	103.0	Older	Narrow
24	DWG1	35.6535	67.6247	99.8179	0.26	76	1	179	103.0	Older	Narrow
24	DWG1	50.1033	38.8376	73.5727	0.23	76	1	179	103.0	Older	Narrow
24	DWG3	50.0185	22.8179	70.6263	0.17	76	1	179	103.0	Older	Narrow
24	DWG3	21.2102	22.8992	41.3226	0.21	76	1	179	103.0	Older	Narrow
24	DWG3	35.8717	44.6056	79.1437	0.18	76	1	179	103.0	Older	Narrow
24	DWG3	29.9176	33.2771	59.1989	0.20	76	1	179	103.0	Older	Narrow
24	DWG3	33.9890	31.6210	65.3683	0.08	76	1	179	103.0	Older	Narrow
24	FG	33.2217	24.9741	55.6717	0.23	76	1	179	103.0	Older	Narrow
24	FG	35.2163	27.9213	61.5000	0.17	76	1	179	103.0	Older	Narrow
24	FG	23.9965	27.2506	51.5454	0.09	76	1	179	103.0	Older	Narrow
24	FG	38.9580	21.1519	59.3417	0.16	76	1	179	103.0	Older	Narrow
24	FG	35.1610	22.5073	57.6223	0.13	76	1	179	103.0	Older	Narrow
25	EC	153.8666	127.5115	281.2639	0.13	73	2	153	68.0	Older	Narrow
25	EC	185.5208	83.2317	268.4551	0.08	73	2	153	68.0	Older	Narrow
25	EC	169.9558	128.3120	297.0856	0.08	73	2	153	68.0	Older	Narrow
25	EC	144.0778	87.5973	230.3954	0.14	73	2	153	68.0	Older	Narrow
25	EC	185.1272	95.7829	279.7465	0.04	73	2	153	68.0	Older	Narrow
25	DWGF	102.5862	65.9673	160.0984	0.09	73	2	153	68.0	Older	Narrow
25	DWGF	60.7210	44.5389	104.3732	0.09	73	2	153	68.0	Older	Narrow
25	DWGF	88.2642	50.9721	138.8358	0.11	73	2	153	68.0	Older	Narrow
25	DWGF	73.9101	67.1489	140.7243	0.10	73	2	153	68.0	Older	Narrow
25	DWGF	51.4093	42.3618	93.6736	0.15	73	2	153	68.0	Older	Narrow
25	DWG1	32.3239	22.3840	54.6310	0.12	73	2	153	68.0	Older	Narrow
25	DWG1	106.5847	36.4434	143.0281	0.05	73	2	153	68.0	Older	Narrow
25	DWG1	73.3077	18.0064	91.1473	0.13	73	2	153	68.0	Older	Narrow
25	DWG1	87.3909	31.4781	112.2958	0.12	73	2	153	68.0	Older	Narrow
25	DWG1	74.9106	37.3208	111.7489	0.08	73	2	153	68.0	Older	Narrow
25	DWG3	55.8700	25.8931	80.6377	0.06	73	2	153	68.0	Older	Narrow
25	DWG3	96.1446	28.8076	124.3832	0.09	73	2	153	68.0	Older	Narrow
25	DWG3	64.6218	30.3491	94.4019	0.06	73	2	153	68.0	Older	Narrow
25	DWG3	55.5567	18.5908	74.1475	0.08	73	2	153	68.0	Older	Narrow
25	DWG3	72.4498	36.6875	107.3383	0.11	73	2	153	68.0	Older	Narrow
25	FG	99.0762	68.8761	167.6927	0.12	73	2	153	68.0	Older	Narrow
25	FG	66.3553	38.0034	103.9103	0.10	73	2	153	68.0	Older	Narrow
25	FG	83.1266	47.2614	130.0190	0.09	73	2	153	68.0	Older	Narrow
25	FG	86.4131	42.0687	127.8890	0.08	73	2	153	68.0	Older	Narrow
25	FG	92.3831	35.3815	127.6130	0.05	73	2	153	68.0	Older	Narrow
26	EC	32.6576	27.2951	56.0274	0.15	65	2	159	73.0	Stroke	Narrow
26	EC	43.9845	40.4705	79.8515	0.23	65	2	159	73.0	Stroke	Narrow
26	EC	31.4858	27.1309	58.6370	0.07	65	2	159	73.0	Stroke	Narrow
26	EC	48.4933	23.9679	72.0923	0.13	65	2	159	73.0	Stroke	Narrow
26	EC	27.7611	15.7919	43.3984	0.09	65	2	159	73.0	Stroke	Narrow
26	DWGF	25.7704	28.7289	51.7178	0.21	65	2	159	73.0	Stroke	Narrow
26	DWGF	18.8700	27.5867	46.3017	0.14	65	2	159	73.0	Stroke	Narrow
26	DWGF	14.4153	38.3129	52.7348	0.13	65	2	159	73.0	Stroke	Narrow
26	DWGF	29.9099	34.8480	64.7294	0.24	65	2	159	73.0	Stroke	Narrow
26	DWGF	19.6620	25.5868	44.8017	0.12	65	2	159	73.0	Stroke	Narrow
26	DWG1	35.1618	10.4481	45.5699	0.10	65	2	159	73.0	Stroke	Narrow
26	DWG1	18.9429	17.5655	35.6328	0.17	65	2	159	73.0	Stroke	Narrow
26	DWG1	23.3791	28.2326	47.6460	0.25	65	2	159	73.0	Stroke	Narrow
26	DWG1	21.6635	16.1637	37.1430	0.33	65	2	159	73.0	Stroke	Narrow
26	DWG1	23.1340	17.3835	39.4859	0.15	65	2	159	73.0	Stroke	Narrow
26	DWG3	19.3318	8.1265	27.4603	0.28	65	2	159	73.0	Stroke	Narrow
26	DWG3	18.0509	7.9644	25.9055	0.18	65	2	159	73.0	Stroke	Narrow
26	DWG3	23.4033	7.6392	30.5870	0.14	65	2	159	73.0	Stroke	Narrow
26	DWG3	13.1315	7.2596	19.5239	0.12	65	2	159	73.0	Stroke	Narrow
26	DWG3	18.6764	7.7778	26.4324	0.11	65	2	159	73.0	Stroke	Narrow
26	FG	36.4307	14.1544	47.1902	0.19	65	2	159	73.0	Stroke	Narrow
26	FG	31.9108	12.7168	44.7690	0.12	65	2	159	73.0	Stroke	Narrow
26	FG	35.1618	10.4481	45.5699	0.10	65	2	159	73.0	Stroke	Narrow
26	FG	33.4581	11.7459	42.8651	0.07	65	2	159	73.0	Stroke	Narrow
26	FG	23.7787	10.4721	32.5306	0.08	65	2	159	73.0	Stroke	Narrow
27	EC	102.0999	169.2536	271.1682	0.05	73	1	178	93.0	Stroke	Wide
27	EC	196.7351	242.5104	437.0891	0.13	73	1	178	93.0	Stroke	Wide
27	EC	172.9666	213.0419	385.2698	0.07	73	1	178	93.0	Stroke	Wide
27	EC	117.9514	152.1982	269.7402	0.11	73	1	178	93.0	Stroke	Wide
27	EC	73.3372	168.7639	241.9766	0.14	73	1	178	93.0	Stroke	Wide
27	DWGF	37.2400	46.2776	82.9784	0.08	73	1	178	93.0	Stroke	Wide
27	DWGF	64.6770	79.6734	140.8492	0.14	73	1	178	93.0	Stroke	Wide
27	DWGF	92.9786	73.3710	140.2009	0.08	73	1	178	93.0	Stroke	Wide
27	DWGF	113.0645	98.7340	208.2127	0.18	73	1	178	93.0	Stroke	Wide
27	DWGF	101.6547	144.7802	242.2553	0.12	73	1	178	93.0	Stroke	Wide
27	DWG1	66.9017	76.6395	143.5412	0.08	73	1	178	93.0	Stroke	Wide
27	DWG1	72.9378	71.4763	144.4521	0.11	73	1	178	93.0	Stroke	Wide
27	DWG1	83.9814	97.0410	174.5799	0.11	73	1	178	93.0	Stroke	Wide
27	DWG1	79.2069	80.5193	159.2971	0.13	73	1	178	93.0	Stroke	Wide
27	DWG1	43.6914	58.9108	102.6377	0.12	73	1	178	93.0	Stroke	Wide
27	DWG3	93.7978	57.3875	148.3079	0.11	73	1	178	93.0	Stroke	Wide
27	DWG3	46.9033	47.9387	93.9927	0.08	73	1	178	93.0	Stroke	Wide
27	DWG3	34.2900	58.9359	92.1086	0.17	73	1	178	93.0	Stroke	Wide
27	DWG3	76.5777	73.6598	150.6345	0.11	73	1	178	93.0	Stroke	Wide
27	DWG3	77.1700	62.8703	139.8951	0.14	73	1	178	93.0	Stroke	Wide
27	FG	85.7709	68.2733	153.8726	0.09	73	1	178	93.0	Stroke	Wide
27	FG	73.1838	78.1167	151.2444	0.16	73	1	178	93.0	Stroke	Wide
27	FG	33.8145	29.6768	63.5243	0.14	73	1	178	93.0	Stroke	Wide
27	FG	102.5559	123.4439	219.7848	0.12	73	1	178	93.0	Stroke	Wide
27	FG	46.1548	49.7380	95.5348	0.10	73	1	178	93.0	Stroke	Wide
28	EC	53.3642	50.4257	101.8703	0.12	69	1	170	98.6	Older	Narrow
28	EC	37.5910	50.5385	88.2314	0.21	69	1	170	98.6	Older	Narrow
28	EC	37.2514	35.0523	69.6669	0.10	69	1	170	98.6	Older	Narrow
28	EC	54.0639	21.5140	74.3850	0.09	69	1	170	98.6	Older	Narrow
28	EC	48.4329	20.0134	66.8039	0.18	69	1	170	98.6	Older	Narrow
28	DWGF	22.7261	20.7271	42.3860	0.20	69	1	170	98.6	Older	Narrow
28	DWGF	22.8962	27.4621	50.4426	0.13	69	1	170	98.6	Older	Narrow
28	DWGF	18.2948	15.6395	33.7853	0.18	69	1	170	98.6	Older	Narrow
28	DWGF	32.8821	15.0550	46.7901	0.21	69	1	170	98.6	Older	Narrow
28	DWGF	34.4479	31.9844	62.0920	0.16	69	1	170	98.6	Older	Narrow
28	DWG1	28.8443	23.1199	51.7926	0.17	69	1	170	98.6	Older	Narrow
28	DWG1	26.2195	11.0070	37.1740	0.25	69	1	170	98.6	Older	Narrow
28	DWG1	23.5937	17.9723	41.1265	0.25	69	1	170	98.6	Older	Narrow
28	DWG1	27.8319	21.6796	49.5220	0.21	69	1	170	98.6	Older	Narrow
28	DWG1	33.5786	18.8732	52.1707	0.24	69	1	170	98.6	Older	Narrow
28	DWG3	28.7188	10.3304	39.0460	0.27	69	1	170	98.6	Older	Narrow
28	DWG3	25.2621	7.7817	33.0930	0.26	69	1	170	98.6	Older	Narrow
28	DWG3	28.7001	17.2721	45.8567	0.19	69	1	170	98.6	Older	Narrow
28	DWG3	23.9595	12.2933	33.2574	0.25	69	1	170	98.6	Older	Narrow
28	DWG3	25.8341	10.1084	36.1846	0.24	69	1	170	98.6	Older	Narrow
28	FG	79.9036	29.6986	109.2036	0.24	69	1	170	98.6	Older	Narrow
28	FG	27.1843	10.4565	35.8484	0.29	69	1	170	98.6	Older	Narrow
28	FG	40.4707	25.7591	64.2208	0.29	69	1	170	98.6	Older	Narrow
28	FG	36.8427	8.7244	45.1730	0.19	69	1	170	98.6	Older	Narrow
28	FG	36.2427	15.0064	48.0918	0.23	69	1	170	98.6	Older	Narrow
29	EC	124.7440	105.4954	223.8783	0.10	66	1	176	77.4	Older	Narrow
29	EC	74.2375	32.3897	106.5725	0.18	66	1	176	77.4	Older	Narrow
29	EC	72.9638	49.1252	122.0100	0.19	66	1	176	77.4	Older	Narrow
29	EC	55.4082	39.1215	92.9538	0.29	66	1	176	77.4	Older	Narrow
29	EC	45.9937	55.8179	100.8303	0.30	66	1	176	77.4	Older	Narrow
29	DWGF	42.7128	36.8471	79.5641	0.12	66	1	176	77.4	Older	Narrow
29	DWGF	15.3105	24.3149	39.3519	0.14	66	1	176	77.4	Older	Narrow
29	DWGF	23.6164	19.1887	42.7404	0.16	66	1	176	77.4	Older	Narrow
29	DWGF	14.8266	18.6507	33.1544	0.26	66	1	176	77.4	Older	Narrow
29	DWGF	20.6741	34.5727	55.0080	0.08	66	1	176	77.4	Older	Narrow
29	DWG1	23.7556	27.1189	50.5214	0.09	66	1	176	77.4	Older	Narrow
29	DWG1	25.3768	20.3007	45.5456	0.13	66	1	176	77.4	Older	Narrow
29	DWG1	26.2218	16.7830	42.0494	0.13	66	1	176	77.4	Older	Narrow
29	DWG1	22.6953	11.8021	34.5080	0.15	66	1	176	77.4	Older	Narrow
29	DWG1	17.1905	16.3747	33.6287	0.12	66	1	176	77.4	Older	Narrow
29	DWG3	25.9070	16.9734	42.8521	0.23	66	1	176	77.4	Older	Narrow
29	DWG3	15.5212	20.9913	36.5279	0.11	66	1	176	77.4	Older	Narrow
29	DWG3	31.9859	20.9862	52.9025	0.29	66	1	176	77.4	Older	Narrow
29	DWG3	25.7046	16.9274	42.6660	0.23	66	1	176	77.4	Older	Narrow
29	DWG3	27.0808	18.6355	45.1283	0.17	66	1	176	77.4	Older	Narrow
29	FG	55.3450	29.3494	84.5067	0.14	66	1	176	77.4	Older	Narrow
29	FG	26.9582	28.1542	55.0317	0.18	66	1	176	77.4	Older	Narrow
29	FG	28.7518	30.2129	58.6947	0.19	66	1	176	77.4	Older	Narrow
29	FG	25.5591	16.1954	41.6881	0.11	66	1	176	77.4	Older	Narrow
29	FG	27.0763	15.6246	42.5902	0.25	66	1	176	77.4	Older	Narrow
30	EC	50.1273	71.3286	120.3212	0.08	66	1	168	113.0	Stroke	Wide
30	EC	67.3300	108.4483	175.1843	0.11	66	1	168	113.0	Stroke	Wide
30	EC	52.1534	61.0263	111.0955	0.17	66	1	168	113.0	Stroke	Wide
30	EC	38.3182	66.1078	100.5905	0.18	66	1	168	113.0	Stroke	Wide
30	EC	29.4648	62.7354	90.8415	0.19	66	1	168	113.0	Stroke	Wide
30	DWGF	20.6556	47.4271	65.1811	0.24	66	1	168	113.0	Stroke	Wide
30	DWGF	43.3032	40.8835	79.7684	0.24	66	1	168	113.0	Stroke	Wide
30	DWGF	21.1986	82.4884	103.6179	0.20	66	1	168	113.0	Stroke	Wide
30	DWGF	26.3881	35.5794	61.7617	0.20	66	1	168	113.0	Stroke	Wide
30	DWGF	57.4356	50.4314	102.3945	0.18	66	1	168	113.0	Stroke	Wide
30	DWG1	12.9259	29.9179	42.8097	0.16	66	1	168	113.0	Stroke	Wide
30	DWG1	10.9964	24.2319	34.7806	0.22	66	1	168	113.0	Stroke	Wide
30	DWG1	20.2704	26.7381	46.6375	0.13	66	1	168	113.0	Stroke	Wide
30	DWG1	21.9627	25.4426	46.4195	0.16	66	1	168	113.0	Stroke	Wide
30	DWG1	27.1598	25.2309	50.4041	0.10	66	1	168	113.0	Stroke	Wide
30	DWG3	16.9763	18.7935	35.4161	0.14	66	1	168	113.0	Stroke	Wide
30	DWG3	15.5354	29.1931	44.0971	0.14	66	1	168	113.0	Stroke	Wide
30	DWG3	26.0649	26.6901	51.2465	0.21	66	1	168	113.0	Stroke	Wide
30	DWG3	11.6950	21.8890	32.7366	0.15	66	1	168	113.0	Stroke	Wide
30	DWG3	15.6640	20.0642	35.9036	0.25	66	1	168	113.0	Stroke	Wide
30	FG	16.1083	56.4772	72.5915	0.33	66	1	168	113.0	Stroke	Wide
30	FG	32.0779	64.3644	94.8613	0.19	66	1	168	113.0	Stroke	Wide
30	FG	27.3643	60.1390	83.9530	0.14	66	1	168	113.0	Stroke	Wide
30	FG	13.5984	26.9050	39.1954	0.14	66	1	168	113.0	Stroke	Wide
30	FG	22.8398	32.4815	53.6612	0.21	66	1	168	113.0	Stroke	Wide
31	EC	21.9896	38.9320	60.9112	0.24	61	2	154	65.5	Stroke	Narrow
31	EC	30.1349	39.6647	69.6992	0.14	61	2	154	65.5	Stroke	Narrow
31	EC	18.2152	27.5519	44.2568	0.28	61	2	154	65.5	Stroke	Narrow
31	EC	13.0028	22.9109	35.9233	0.12	61	2	154	65.5	Stroke	Narrow
31	EC	8.3553	26.7316	35.1342	0.30	61	2	154	65.5	Stroke	Narrow
31	DWGF	21.2772	33.3465	54.1921	0.11	61	2	154	65.5	Stroke	Narrow
31	DWGF	15.3817	13.6439	28.7375	0.11	61	2	154	65.5	Stroke	Narrow
31	DWGF	16.7579	15.2859	31.9154	0.19	61	2	154	65.5	Stroke	Narrow
31	DWGF	27.1655	14.7160	40.7526	0.15	61	2	154	65.5	Stroke	Narrow
31	DWGF	12.7666	13.5509	26.2411	0.29	61	2	154	65.5	Stroke	Narrow
31	DWG1	9.9931	45.7023	55.6240	0.21	61	2	154	65.5	Stroke	Narrow
31	DWG1	15.9767	20.1813	34.7977	0.15	61	2	154	65.5	Stroke	Narrow
31	DWG1	19.0964	16.0204	35.1339	0.10	61	2	154	65.5	Stroke	Narrow
31	DWG1	14.8148	9.6118	24.3022	0.18	61	2	154	65.5	Stroke	Narrow
31	DWG1	11.7839	8.7774	20.3984	0.24	61	2	154	65.5	Stroke	Narrow
31	DWG3	36.5663	15.1375	47.7249	0.20	61	2	154	65.5	Stroke	Narrow
31	DWG3	14.7240	24.5606	37.7763	0.17	61	2	154	65.5	Stroke	Narrow
31	DWG3	18.3308	19.1564	36.4512	0.12	61	2	154	65.5	Stroke	Narrow
31	DWG3	12.4474	7.9067	20.2757	0.11	61	2	154	65.5	Stroke	Narrow
31	DWG3	20.1150	12.0586	32.1695	0.17	61	2	154	65.5	Stroke	Narrow
31	FG	17.1764	14.1370	31.2721	0.22	61	2	154	65.5	Stroke	Narrow
31	FG	11.3557	9.2115	20.5020	0.26	61	2	154	65.5	Stroke	Narrow
31	FG	14.4893	23.8394	38.6454	0.24	61	2	154	65.5	Stroke	Narrow
31	FG	12.0056	14.6994	26.7018	0.18	61	2	154	65.5	Stroke	Narrow
31	FG	26.0883	15.0448	41.3914	0.18	61	2	154	65.5	Stroke	Narrow
32	EC	30.9895	15.7229	46.5406	0.09	70	1	168	93.0	Stroke	Narrow
32	EC	25.6352	13.6364	39.1701	0.15	70	1	168	93.0	Stroke	Narrow
32	EC	29.3249	10.8304	40.0335	0.12	70	1	168	93.0	Stroke	Narrow
32	EC	28.5089	19.0633	46.7042	0.16	70	1	168	93.0	Stroke	Narrow
32	EC	35.1788	20.2567	55.2896	0.13	70	1	168	93.0	Stroke	Narrow
32	DWGF	24.0962	23.3654	47.4576	0.08	70	1	168	93.0	Stroke	Narrow
32	DWGF	29.8036	19.3646	49.1092	0.11	70	1	168	93.0	Stroke	Narrow
32	DWGF	20.0172	11.7931	31.6917	0.15	70	1	168	93.0	Stroke	Narrow
32	DWGF	37.8035	18.7313	55.9487	0.08	70	1	168	93.0	Stroke	Narrow
32	DWGF	23.6250	35.3364	57.5800	0.17	70	1	168	93.0	Stroke	Narrow
32	DWG1	14.4848	11.0955	25.2281	0.16	70	1	168	93.0	Stroke	Narrow
32	DWG1	22.1082	16.3262	38.4002	0.14	70	1	168	93.0	Stroke	Narrow
32	DWG1	17.8924	16.5906	34.0524	0.34	70	1	168	93.0	Stroke	Narrow
32	DWG1	18.4680	10.0005	28.7122	0.25	70	1	168	93.0	Stroke	Narrow
32	DWG1	22.5901	18.5976	41.1350	0.19	70	1	168	93.0	Stroke	Narrow
32	DWG3	22.0396	14.3358	36.1248	0.19	70	1	168	93.0	Stroke	Narrow
32	DWG3	24.8355	12.0094	36.2525	0.22	70	1	168	93.0	Stroke	Narrow
32	DWG3	23.8924	11.4327	35.3251	0.18	70	1	168	93.0	Stroke	Narrow
32	DWG3	24.4906	13.2228	37.4500	0.10	70	1	168	93.0	Stroke	Narrow
32	DWG3	35.1059	10.3488	45.4591	0.16	70	1	168	93.0	Stroke	Narrow
32	FG	18.3791	12.4417	30.2468	0.18	70	1	168	93.0	Stroke	Narrow
32	FG	24.2880	11.5089	35.5760	0.07	70	1	168	93.0	Stroke	Narrow
32	FG	25.3020	10.6383	35.9403	0.26	70	1	168	93.0	Stroke	Narrow
32	FG	22.9640	19.1311	41.7738	0.11	70	1	168	93.0	Stroke	Narrow
32	FG	17.8437	7.8141	25.4252	0.14	70	1	168	93.0	Stroke	Narrow
33	EC	324.2150	431.8975	747.0367	0.08	51	1	171	83.0	Stroke	Wide
33	EC	233.6389	189.6750	401.8607	0.07	51	1	171	83.0	Stroke	Wide
33	EC	186.9322	350.8115	513.2126	0.06	51	1	171	83.0	Stroke	Wide
33	EC	227.6136	388.8539	616.1024	0.23	51	1	171	83.0	Stroke	Wide
33	EC	263.5315	471.2219	723.4518	0.21	51	1	171	83.0	Stroke	Wide
33	DWGF	78.6285	95.4630	175.6809	0.12	51	1	171	83.0	Stroke	Wide
33	DWGF	104.1855	215.8940	311.4457	0.14	51	1	171	83.0	Stroke	Wide
33	DWGF	221.9178	317.4362	537.5016	0.19	51	1	171	83.0	Stroke	Wide
33	DWGF	148.4662	160.6612	304.7028	0.21	51	1	171	83.0	Stroke	Wide
33	DWGF	259.9290	225.3686	476.5690	0.25	51	1	171	83.0	Stroke	Wide
33	DWG1	49.3896	39.0203	88.3312	0.07	51	1	171	83.0	Stroke	Wide
33	DWG1	87.3263	29.0322	110.0831	0.16	51	1	171	83.0	Stroke	Wide
33	DWG1	44.6902	21.4315	58.4575	0.12	51	1	171	83.0	Stroke	Wide
33	DWG1	126.7628	25.9060	142.3408	0.28	51	1	171	83.0	Stroke	Wide
33	DWG1	38.0410	45.1621	81.0923	0.13	51	1	171	83.0	Stroke	Wide
33	DWG3	65.1555	26.9008	92.0221	0.17	51	1	171	83.0	Stroke	Wide
33	DWG3	177.7429	34.4005	197.1071	0.15	51	1	171	83.0	Stroke	Wide
33	DWG3	40.4171	41.0039	81.2976	0.07	51	1	171	83.0	Stroke	Wide
33	DWG3	26.8543	23.1619	49.2886	0.13	51	1	171	83.0	Stroke	Wide
33	DWG3	55.9794	24.0739	80.0717	0.28	51	1	171	83.0	Stroke	Wide
33	FG	89.1100	91.1991	181.1588	0.12	51	1	171	83.0	Stroke	Wide
33	FG	55.8201	41.8548	98.0640	0.16	51	1	171	83.0	Stroke	Wide
33	FG	80.9305	132.1771	208.9207	0.13	51	1	171	83.0	Stroke	Wide
33	FG	27.9260	22.9621	50.4785	0.17	51	1	171	83.0	Stroke	Wide
33	FG	78.2374	22.7821	99.3665	0.11	51	1	171	83.0	Stroke	Wide
34	EC	68.0794	41.3720	109.4188	0.04	60	1	165	86.0	Stroke	Narrow
34	EC	70.9395	35.4717	106.3757	0.12	60	1	165	86.0	Stroke	Narrow
34	EC	75.8637	42.3087	116.1504	0.07	60	1	165	86.0	Stroke	Narrow
34	EC	90.8196	35.7128	126.7238	0.10	60	1	165	86.0	Stroke	Narrow
34	EC	92.0892	44.1156	135.9330	0.12	60	1	165	86.0	Stroke	Narrow
34	DWGF	44.0339	49.7243	93.4679	0.14	60	1	165	86.0	Stroke	Narrow
34	DWGF	91.2363	46.9729	136.5686	0.10	60	1	165	86.0	Stroke	Narrow
34	DWGF	67.8896	25.9647	92.5644	0.07	60	1	165	86.0	Stroke	Narrow
34	DWGF	69.6825	33.1275	101.9273	0.08	60	1	165	86.0	Stroke	Narrow
34	DWGF	49.8325	23.3022	72.8386	0.09	60	1	165	86.0	Stroke	Narrow
34	DWG1	70.8671	20.8400	91.6674	0.07	60	1	165	86.0	Stroke	Narrow
34	DWG1	55.4438	26.0725	80.3888	0.06	60	1	165	86.0	Stroke	Narrow
34	DWG1	73.3458	22.3618	95.4061	0.10	60	1	165	86.0	Stroke	Narrow
34	DWG1	49.7031	32.4794	81.0393	0.10	60	1	165	86.0	Stroke	Narrow
34	DWG1	36.9537	23.1299	59.3296	0.11	60	1	165	86.0	Stroke	Narrow
34	DWG3	38.1448	39.4029	77.4645	0.11	60	1	165	86.0	Stroke	Narrow
34	DWG3	42.2193	21.9201	64.0018	0.09	60	1	165	86.0	Stroke	Narrow
34	DWG3	42.7272	14.1250	56.7464	0.10	60	1	165	86.0	Stroke	Narrow
34	DWG3	42.2952	22.4081	64.5771	0.08	60	1	165	86.0	Stroke	Narrow
34	DWG3	72.9462	22.4926	93.4908	0.13	60	1	165	86.0	Stroke	Narrow
34	FG	69.2416	37.5732	106.5301	0.15	60	1	165	86.0	Stroke	Narrow
34	FG	68.5237	36.5259	104.8958	0.09	60	1	165	86.0	Stroke	Narrow
34	FG	42.1119	19.8541	61.4525	0.08	60	1	165	86.0	Stroke	Narrow
34	FG	46.9466	22.6219	69.4931	0.11	60	1	165	86.0	Stroke	Narrow
34	FG	65.7561	19.2760	84.9018	0.09	60	1	165	86.0	Stroke	Narrow
35	EC	18.6589	41.2602	53.3345	0.07	78	1	169	68.0	Older	Wide
35	EC	15.0477	50.0745	60.4493	0.21	78	1	169	68.0	Older	Wide
35	EC	18.6905	32.8179	46.6338	0.16	78	1	169	68.0	Older	Wide
35	EC	13.0708	38.6035	50.6227	0.16	78	1	169	68.0	Older	Wide
35	EC	29.9998	16.7371	40.0198	0.24	78	1	169	68.0	Older	Wide
35	DWGF	8.7867	23.8439	29.9215	0.13	78	1	169	68.0	Older	Wide
35	DWGF	27.8839	48.5623	58.0276	0.23	78	1	169	68.0	Older	Wide
35	DWGF	10.0702	42.2276	49.1807	0.13	78	1	169	68.0	Older	Wide
35	DWGF	8.9002	15.2344	22.6636	0.23	78	1	169	68.0	Older	Wide
35	DWGF	20.2920	28.1993	40.9099	0.17	78	1	169	68.0	Older	Wide
35	DWG1	5.8010	10.7317	15.0747	0.12	78	1	169	68.0	Older	Wide
35	DWG1	9.6607	32.7364	39.0841	0.20	78	1	169	68.0	Older	Wide
35	DWG1	10.6845	17.6667	27.3617	0.17	78	1	169	68.0	Older	Wide
35	DWG1	13.1428	8.7146	18.8826	0.13	78	1	169	68.0	Older	Wide
35	DWG1	11.6234	13.5353	20.1896	0.10	78	1	169	68.0	Older	Wide
35	DWG3	7.9055	11.1203	19.0240	0.10	78	1	169	68.0	Older	Wide
35	DWG3	4.9430	13.3479	18.3666	0.16	78	1	169	68.0	Older	Wide
35	DWG3	16.4711	9.7435	24.5263	0.17	78	1	169	68.0	Older	Wide
35	DWG3	33.0499	7.0656	37.9092	0.12	78	1	169	68.0	Older	Wide
35	DWG3	13.8744	10.3291	24.2163	0.18	78	1	169	68.0	Older	Wide
35	FG	13.0961	21.6985	31.2035	0.15	78	1	169	68.0	Older	Wide
35	FG	6.3885	10.2643	15.8724	0.08	78	1	169	68.0	Older	Wide
35	FG	5.8282	9.9068	14.4852	0.25	78	1	169	68.0	Older	Wide
35	FG	24.7846	17.3938	39.2663	0.14	78	1	169	68.0	Older	Wide
35	FG	13.9737	15.7842	25.7589	0.24	78	1	169	68.0	Older	Wide
